# Supplementary material for: miR-10a/b-5p-NCOR2 Regulates Insulin-Resistant Diabetes in Female Mice
Source: Int J Mol Sci. 2024 Sep 21;25(18):10147. doi: 10.3390/ijms251810147 (PMC11432729; doi:10.3390/ijms251810147)
Supplement: Supplementary file 1 [file ijms-25-10147-s001.zip]

Archive with 1 entries (1 files):
- ijms-3198247-supplementary.pdf
